# Supplementary material for: Mapping EEG Metrics to Human Affective and Cognitive Models: An Interdisciplinary Scoping Review from a Cognitive Neuroscience Perspective
Source: Biomimetics (Basel). 2025 Nov 1;10(11):730. doi: 10.3390/biomimetics10110730 (PMC12649996; doi:10.3390/biomimetics10110730)
Supplement: Supplementary file 1 [file biomimetics-10-00730-s001.zip]

Archive with 1 entries (1 files):
- biomimetics-3851024-supplementary.pdf
